# Supplementary material for: ETS1 Protein Expression May Be Altered by the Complementarity of ETS1 mRNA Sequences with miR-203a-3p and miR-204-3p in Papillary Thyroid Carcinoma
Source: Int J Mol Sci. 2025 Jan 31;26(3):1253. doi: 10.3390/ijms26031253 (PMC11818258; doi:10.3390/ijms26031253)
Supplement: Supplementary file 1 [file ijms-26-01253-s001.zip]

Archive with 1 entries (1 files):
- ijms-3423806-supplementary.pdf
